# Supplementary material for: Quantifying the roles of random motility and directed motility using advection-diffusion theory for a 3T3 fibroblast cell migration assay stimulated with an electric field
Source: BMC Syst Biol. 2017 Mar 17;11:39. doi: 10.1186/s12918-017-0413-5 (PMC5356249; doi:10.1186/s12918-017-0413-5)
Supplement: Additional file 1 — Additional data. Numerical estimates of transport coefficients. (XLSX 21 kb) [file 12918_2017_413_MOESM1_ESM.xlsx]

## Sheet: EF=0
Trajectory number	vx estimate	vy estimate	Dx estimate	Dy estimate
1	8	1	76	3
2	6	-4	40	9
3	5	-9	27	57
4	-5	1	13	4
5	7	-2	51	1
6	8	2	65	8
7	-4	3	7	16
8	7	2	48	4
9	4	-1	33	2
10	-2	0	2	1
11	0	-21	3	335
12	9	-6	91	26
13	-7	4	42	19
14	-13	3	150	15
15	-7	1	48	3
16	2	-2	13	1
17	5	-2	26	1
18	-12	1	100	10
19	4	-2	22	1
20	5	-3	33	3
21	6	-13	42	145
22	10	-3	110	3
23	1	9	7	87
24	1	7	5	57
25	3	7	12	70
26	8	1	79	5
27	3	-9	31	53
28	16	0	178	2
29	7	0	75	2
30	6	-1	52	1
31	10	-9	100	51
32	0	13	2	173
33	-2	-4	1	10
34	1	-12	5	105
35	3	0	21	1
36	-2	-13	2	131
37	0	-6	6	25
38	10	1	105	5
39	-7	-15	31	202
40	18	-16	336	179
41	-8	-2	65	1
42	12	-2	206	7
43	-10	-12	73	135
44	5	-2	30	1
45	-1	-8	17	59
46	8	3	72	15
47	5	1	32	8
48	4	1	28	3
49	1	0	5	1
50	-10	1	91	2
51	8	-2	63	1
52	-7	-6	32	26
53	-6	-7	17	35
54	-1	-7	1	48
55	3	-4	11	13
56	11	-7	114	27
57	-6	-8	25	54
58	-1	-16	1	185
59	3	-21	11	390
60	7	-4	56	10
61	-7	4	32	23
62	-13	10	120	119
63	-9	4	55	17
64	-2	6	1	48
65	-9	0	54	1
66	-9	3	61	10
67	-8	2	40	8
68	-14	13	136	151
69	-10	1	73	3
70	-11	2	80	8
71	-11	5	75	26
72	0	7	1	66
73	-3	13	5	235
74	-13	-7	136	33
75	-19	-12	265	112
76	-13	13	112	145
77	-15	6	155	34
78	-11	7	81	31
79	-11	10	81	32
80	-11	10	81	31
AVERAGE	-0.875	-1.275	58.55	49.75
STANDARD DEVIATION	8.17433	7.55566	60.2274	75.3936

## Sheet: EF=100
Trajectory number	vx estimate	vy estimate	Dx estimate	Dy estimate
1	20	-12	185	103
2	21	-1	150	1
3	8	9	1	91
4	21	2	143	5
5	21	-1	118	1
6	6	2	10	7
7	33	0	470	0
8	13	-8	17	45
9	19	6	118	45
10	18	-11	75	94
11	17	-26	58	491
12	19	-11	93	82
13	28	-5	315	14
14	9	-10	1	67
15	2	21	36	399
16	9	6	1	43
17	16	-3	47	3
18	20	-5	125	19
19	23	1	492	5
20	8	-4	2	8
21	17	-3	55	3
22	9	6	1	44
23	12	5	10	26
24	9	-10	2	81
25	12	4	10	23
26	12	6	12	47
27	14	3	31	16
28	21	-2	141	5
29	10	-5	3	13
30	8	-11	0	72
31	17	-15	57	169
32	14	-8	18	43
33	15	-18	32	245
34	14	-6	35	27
35	4	-2	15	2
36	4	1	15	4
37	21	-3	171	7
38	10	-8	1	39
39	12	4	11	18
40	12	-5	15	16
41	7	-1	1	0
42	5	-6	10	38
43	6	3	8	15
44	6	1	5	4
45	5	1	2	12
46	5	0	9	1
47	3	0	20	2
48	1	0	51	1
49	7	0	6	1
50	6	0	5	2
51	7	2	2	16
52	5	1	16	5
53	5	2	10	7
54	8	1	1	2
55	4	3	14	16
56	4	0	18	2
57	3	-2	25	2
58	8	1	1	3
59	7	-1	3	0
60	2	3	36	11
61	5	2	13	6
62	4	1	17	2
63	2	1	32	3
64	4	1	20	4
65	5	-1	41	1
66	2	0	5	8
67	6	2	28	0
68	3	0	33	0
69	2	-1	16	1
70	4	-2	29	1
71	3	0	20	1
72	4	-1	32	3
73	3	1	29	0
74	3	-1	28	1
75	3	0	59	1
76	0	-1	10	4
77	5	0	43	0
78	1	-1	22	44
79	3	-7	78	1
80	-1	-1	22	44
AVERAGE	9.2875	-1.4625	48.9	33.6
STANDARD DEVIATION	7.13379	6.20115	87.2506	77.3798

## Sheet: EF=200
Trajectory number	vx estimate	vy estimate	Dx estimate	Dy estimate
1	23	3	65	6
2	11	-1	5	2
3	11	-5	7	22
4	8	-3	31	7
5	16	-1	14	1
6	14	3	4	9
7	24	0	76	1
8	18	-7	36	58
9	13	-4	5	16
10	14	-6	19	34
11	10	-12	14	105
12	14	-7	4	45
13	13	-1	3	1
14	10	2	15	5
15	14	3	1	6
16	16	-5	16	18
17	10	-3	14	8
18	19	-6	23	28
19	14	-16	1	236
20	12	-9	3	76
21	30	1	235	2
22	19	8	30	48
23	14	-1	1	2
24	15	-5	4	24
25	22	9	130	86
26	17	7	27	44
27	8	4	26	12
28	17	0	16	1
29	8	4	26	11
30	17	8	35	65
31	23	5	82	18
32	8	-3	28	5
33	16	-16	7	212
34	8	-2	30	5
35	21	-3	52	10
36	14	7	19	41
37	8	-2	30	6
38	19	-9	50	220
39	19	-10	32	109
40	18	-15	57	2
41	17	13	20	144
42	17	13	20	144
43	19	12	32	112
44	21	6	58	38
45	16	-2	18	4
46	16	-2	18	4
47	12	6	7	27
48	21	8	47	54
49	17	9	10	78
50	12	4	16	3
51	15	9	9	63
52	18	2	41	7
53	24	2	95	4
54	9	-1	16	1
55	22	-17	92	345
56	17	-2	25	8
57	23	0	83	1
58	13	10	1	100
59	2	4	110	14
60	2	4	110	14
61	13	-5	5	25
62	5	5	76	23
63	11	-5	8	12
64	10	-3	13	7
65	5	6	65	25
66	5	0	63	1
67	13	-1	1	1
68	4	0	86	1
69	8	-1	30	1
70	4	-1	81	1
71	2	-5	109	26
72	11	-3	6	9
73	8	-2	30	4
74	8	-3	28	8
75	6	-1	60	1
76	12	-2	7	4
77	11	-3	11	19
78	9	-3	20	9
79	14	4	1	12
80	14	4	1	12
AVERAGE	13.6375	-0.3625	35.025	37.1625
STANDARD DEVIATION	5.80755	6.46362	38.7393	61.3295

## Sheet: EF=400
Trajectory number	vx estimate	vy estimate	Dx estimate	Dy estimate
1	45	18	335	256
2	27	5	9	14
3	26	9	2	53
4	33	-4	38	28
5	20	-14	32	184
6	34	-0.4	75	12
7	19	-3	28	20
8	40	5	200	8
9	31	4	24	10
10	26	2	1	1
11	18	-10	41	130
12	18	7	59	20
13	26	10	1	73
14	28	17	9	170
15	18	3	35	6
16	26	-9	2	90
17	19	-5	33	36
18	23	-2	4	12
19	19	-1	46	6
20	14	0	115	2
21	28	-2	12	12
22	42	-3	250	20
23	23	-12	8	150
24	38	14	160	165
25	20	-14	33	185
26	27	-10	4	102
27	17	0	60	8
28	18	-11	35	40
29	12	2	145	9
30	18	3	38	1.5
31	35	1	85	1
32	24	-8	5	76
33	19	4	27	15
34	14	2	95	4
35	48	-7	409	57
36	27	14	16	128
37	19	-4	28	19
38	17	3	16	5
39	22	-2	11	9
40	34	-16	73	353
41	32	-2	42	47
42	30	0	27	2
43	18	-1	46	14
44	32	5	39	7
45	32	4	39	7
46	27	0	7	3
47	22	7	17	26
48	28	0	8	4
49	25	3	1	1
50	19	-2	31	12
51	19	4	31	8
52	22	-24	12	50
53	23	-6	27	57
54	19	2	35	1
55	19.1	-1	35	7
56	29	-2	65	13
57	29	-12	26	154
58	19	-18	43	305
59	20	-1	40	21
60	31	-9	35	85
61	35	4	110	7
62	23	-22	7	485
63	18	4	41	31
64	18	-9	38	104
65	20	-7	24	70
66	24	-3	2	13
67	27	8	6	104
68	23	5	5	25
69	31	-12	28	165
70	22	-7	9	53
71	30	8	30	31
72	20	2	16	7
73	22	-11	8	112
74	32	0	44	28
75	29	15	28	190
76	19	-9	38	90
77	29	4	15	27
78	41	-7	221	65
79	21	-8	15	76
80	27	-1	11	a
AVERAGE	25.2263	-1.4175	48.7625	63.2595
STANDARD DEVIATION	7.37488	8.30465	70.8581	87.187
